# Supplementary material for: The complement C3-complement factor D-C3a receptor signalling axis regulates cardiac remodelling in right ventricular failure
Source: Nat Commun. 2022 Sep 15;13:5409. doi: 10.1038/s41467-022-33152-9 (PMC9478115; doi:10.1038/s41467-022-33152-9)
Supplement: Supplementary file 4 — Source Data [file 41467_2022_33152_MOESM4_ESM.xlsx]

## Sheet: Fig.1
Human C3	RV	LV
	1	0.494938
	1.17613	0.400182
	1.11657	0.461216
Human CFD	RV	LV
	1	0.166297
	0.950663	0.140455
	1.03414	0.157283
Human C3AR1	RV	LV
	1	0.423603
	1.29816	0.3583
	1.20747	0.38901
	Cfd/GAPDH	C3/GAPDH	C3aR1/GAPDH
sham LV	1	1	0.647503
sham LV	0.883445	0.448995	0.562708
sham LV	0.407909	0.885387	0.503488
sham LV	2.27528	0.572929	0.513187
sham LV	2.7511	0.74818	0.436405
sham septum	0.749262	0.430999	0.368145
sham septum	0.506807	0.377787	0.439483
sham septum	0.680881	0.541533	0.476022
sham septum	1.19252	0.46877	0.563694
sham septum	0.115877	0.487336	0.399278
sham RV	59.6623	2.07939	0.739688
sham RV	40.5099	2.31749	0.93204
sham RV	51.5177	1.77244	0.668485
sham RV	16.8626	2.5724	0.79081
sham RV	39.1089	2.01366	0.711996
PAC LV	3.32127	1.05951	1.01658
PAC LV	1.6941	0.853682	0.682345
PAC LV	1.11742	0.864278	0.72242
PAC LV	2.14683	1.062	0.4406
PAC LV		1.04927	0.68877
PAC Septum	2.64458	0.505182	0.817561
PAC Septum	2.25492	0.29446	0.502674
PAC Septum	1.27625	0.539558	0.69239
PAC Septum	3.77498	0.344683	0.451061
PAC Septum	3.27248	0.522353	0.389271
PAC RV	145.539	2.34945	2.22792
PAC RV	74.5031	4.2622	1.21559
PAC RV	64.2708	2.42877	0.92271
PAC RV	86.5907	2.23223	0.963165
PAC RV	67.2345	2.45739
	RVFS (%)	RVDd (mm)
WT Sham	31.5535	1.12508
	30.1568	1.27909
	46.1751	1.18476
	35.79	1.3111
C3KOSham	29.4098	1.47852
	35.6298	1.23157
	38.9022	1.54525
WTPAC	11.9662	2.131
	10.9956	1.828
	7.75281	1.798
	7.50834	1.769
	13.1751	1.941
C3KOPAC	31.5153	1.26578
	28.1533	1.5529
	32.5295	1.48945
	36.2776	1.54739
	34.2411	1.62194
RV end diastolic pressure	WT Sham	WT PAC	C3KO Sham	C3KO PAC
	1.855	8.705	2.455	3.725
	4.32	6.85	4.035	3.55
	3.805	6.435	3.4425	3.48
	Nppb	Myh7	Col3a1	Ccn2
PAC LV	2.42854	2.21682	0.387694	0.513158
PAC LV	3.73782	2.42188	0.248218	0.433333
PAC LV	3.30013	2.65551	0.398242	0.549573
PAC LV	2.14541
PAC LV	2.42122
PAC Septum	1.04794	3.53865	0.58892	0.568106
PAC Septum	1.79229	1.59436	0.336233	0.73913
PAC Septum	1.63131	5.11413	0.342294	0.482984
PAC Septum	0.894956
PAC Septum	1.29976
PAC RV	15.1983	11.2807	1.37382	1.45985
PAC RV	11.091	10.2896	1.13667	1.78448
PAC RV	10.9798	17.103	1.56583	1.08824
PAC RV	8.23033
PAC RV	15.4949
C3KOPAC LV	1	0.623131	0.44543	0.516883
C3KOPAC LV	2.50929	1.59122	0.537255	0.31728
C3KOPAC LV	3.45803	0.676017	0.618308	0.471689
C3KOPAC LV	2.70183	1.33607	0.512296	0.372971
C3KOPAC LV	4.56934
C3KOPAC Septum	1.14284	2.06061	0.400462	0.505116
C3KOPAC Septum	1.72069	1.71452	0.381703	0.631159
C3KOPAC Septum	0.865356	2.67091	0.334893	0.509739
C3KOPAC Septum	1.43912	1.50926	0.652399	0.433249
C3KOPAC Septum	2.49122
C3KOPAC RV	1	0.234811	0.586978	0.396654
C3KOPAC RV	1.45543	0.328129	0.735399	0.468579
C3KOPAC RV	1.04312	1.23623	0.732153	0.395085
C3KOPAC RV	0.412901	0.502463	0.419723	0.323383

## Sheet: Fig.2
RVFS(%)	αMHC-Cre PAC	Alb-Cre PAC	C3fl/fl αMHC-Cre PAC	C3fl/fl Alb-Cre PAC		RVDd	αMHC-Cre PAC	Alb-Cre PAC	C3fl/fl αMHC-CrePAC	C3fl/fl Alb-Cre PAC
	20.4204	16.6026	11.3415	32.3684			1.86226	1.81083	1.75726	1.32158
	16.2328	17.4011	8.69736	30.623			1.62664	2.04192	1.48552	1.06953
	14.9645	19.7077	12.8521	29.7476			2.10323	1.77252	1.60735	1.16373
Azan fibrotic area
RV	C3fl/fl αMHC-Cre	C3fl/fl Alb-Cre	LV	C3fl/fl αMHC-Cre	C3fl/fl Alb-Cre
	0.901898	0.351534		1.12298	0.655026
	1.11448	0.311481		1.03359	0.776344
	0.983627	0.263515		0.843432	0.747229
Nppb	aMHC Cre PAC			Alb Cre PAC			aMHC Cre C3flox PAC			Alb Cre C3flox PAC
LV	6.06463	6.08563	6.71384	3.36228	3.32131	2.7968	3.02287	2.76286	4.16868	1.89292	2.84383	1.92769
Septum	6.98664	8.31876	5.26426	4.19249	5.41379	4.27891	4.20533	2.49498	1.42583	1.84694	2.4571	1.49744
RV	11.0018	6.19065	7.52289	4.92068	4.7527	5.22664	8.94289	5.26062	6.76728	1.22793	1.47311	1.80178
Myh7	aMHC Cre PAC			Alb Cre PAC			aMHC Cre C3flox PAC			Alb Cre C3flox PAC
LV	11.579	12.121	17.276	9.06	13.409	11.007	6.316	9.452	10.508	3.618	5.506	2.9
Septum	11.587	14.012	17.211	13.836	16.15	13.17	11.271	12.266	9.39	3.817	6.11	4.797
RV	32.118	32.277	21.626	30.744	28.442	37.6	40.489	52.331	32.479	16.937	11.598	14.421
Col3a1	aMHC Cre PAC			Alb Cre PAC			aMHC Cre C3flox PAC			Alb Cre C3flox PAC
LV	3.93024	3.83207	2.47846	3.44154	2.74566	1.8496	4.2196	3.24863	6.86637	5.13242	6.93158	9.01855
Septum	3.36159	2.21319	2.86449	1.00034	1.06461	1.2739	4.39075	5.074	6.94375	1.40479	0.852684	1.15771
RV	16.1878	13.7616	12.685	14.5607	16.4784	18.5524	34.5816	41.6593	33.2859	1.00034	1.06461	1.2739
Ccn2	aMHC Cre PAC			Alb Cre PAC			aMHC Cre C3flox PAC			Alb Cre C3flox PAC
LV	2.54926	2.69624	1.76412	3.0023	2.58628	1.87229	0.830752	0.712378	1.28902	0.579682	0.426652	0.740344
Septum	2.8819	3.40971	2.20182	2.03375	1.68277	1.80915	1.29005	1.18815	1.16578	0.802677	0.613416	1.06724
RV	8.15958	7.88785	5.39364	7.50426	8.5012	11.5247	4.19994	4.64583	3.82381	1.40335	1.69675	1.37673

## Sheet: Fig3
	RVFS (%)	RVDd mm
Sham	31.5535	1.12508
	30.1568	1.27909
	46.1751	1.18476
	35.79	1.3111
WTPAC	11.9662	2.131
	10.9956	1.828
	7.75281	1.798
	7.50834	1.769
	13.1751	1.941
CfdKOPAC	24.0381	1.31558
	27.3567	1.48814
	27.1594	1.28156
Fibrotic area	WTPAC	CfdKOPAC
RV	0.890692	0.559855
	1.11808	0.383766
	1.19034	0.498299
	0.800888	0.423172
LV	0.883437	1.14494
	0.95879	0.791924
	1.11912	0.892732
	1.03865	0.956269
	Nppb	Myh7
Control LV	2.39081	1.34607
Control LV	2.5271	1.93192
Control LV	3.0109	2.7218
Control LV	2.92064	1.54812
Control Septum	1.63692	3.10204
ControlSeptum	1.84042	2.61895
Control Septum	2.23183	2.02759
Control Septum	1.42474	3.72504
Control RV	2.03812	1.52167
Control RV	1.66485	1.17602
Control RV	1.04366	1.04745
Control RV	1.77165	1.52556
WTPAC LV	4.15027	2.79991
WTPAC LV	2.85954	3.65894
WTPAC LV	2.14556	3.48956
WTPAC Septum	4.05472	6.53615
WTPAC Septum	3.48359	8.97596
WTPAC Septum	2.61773	9.09789
WTPAC RV	9.50299	7.84838
WTPAC RV	5.80283	7.43094
WTPAC RV	6.56497	12.2793
CfdKOPAC LV	1.89386	2.29078
CfdKOPAC LV	3.17424	1.56875
CfdKOPAC LV	1.46093	3.91519
CfdKOPAC LV		3.55589
CfdKOPAC LV		3.45173
CfdKOPAC Septum	1.74786	2.84912
CfdKOPAC Septum	3.01488	4.99925
CfdKOPAC Septum	2.14049	3.47165
CfdKOPAC Septum		6.8813
CfdKOPAC RV	1.76479	1.27591
CfdKOPAC RV	1.83419	1.14755
CfdKOPAC RV	3.05321	1.86592
CfdKOPAC RV		1.79211
CfdKOPAC RV		1.55197
Patient ID	CFD	BNP	meanPAP
1	1.8573	138.9	26
2	1.5504	NA	13
3	1.5597	7.9	17
4	1.3225	75.4	20
5	1.616	7.2	22
6	1.6063	14.7	39
7	1.601	154	14
8	1.7393	3.1	35
9	1.9022	137.1	55
10	1.4594	38.5	18
11	1.7721	15.5	21
12	1.7227	13.9	21
13	1.4095	8.9	25
14	2.2026	42	27
15	1.8853	154.9	30
16	1.7558	17.2	24
17	1.4653	144.6	21
18	3.3608	79.7	16
19	1.8546	62.8	18
20	2.842	25.3	26
21	1.9129	23.3	22
22	1.6964	19.9	21
23	1.6458	83.3	14
24	1.6893	18.7	17
25	1.9184	55.7	19
26	1.4102	8.4	17
27	1.9266	67.8	20
28	1.7617	31.9	16
29	1.3815	13.6	23
30	1.8207	8.7	20
31	1.8649	293.1	29
32	1.7315	58.6	18
33	1.6779	25.7	33
34	1.7436	24.8	19
35	1.9443	96.5	13
36	1.5996	79.7	12
37	3.8722	139.2	19
38	1.7838	72.6	24
39	2.9726	108.1	35
40	2.4198	11.2	35
41	1.8432	30.8	34
42	1.3975	3.7	18
43	1.7561	175.4	24
44	1.8761	28.9	19
45	1.6268	34.8	16
46	1.2646	37	20
47	1.498	85.1	16
48	1.6272	4.3	22
49	1.6479	36.4	23
50	1.3643	16.3	20
51	1.7042	253.5	17
52	1.914	19.9	16
53	1.5112	2.3	18
54	1.6261	39.9	17
55	1.4309	28.4	21
56	1.8794	54.5	23
57	1.2009	18.2	17
58	0.7847	13.7	16
59	1.7765	21.3	24
60	1.8854	113.6	21
61	1.6816	127.2	20
62	1.5289	39.2	14
63	1.2707	102.8	13
64	1.9425	27.9	22
65	1.4296	9.3	22
66	1.5145	3.3	22
67	1.3711	9.9	24
68	1.7874	24	22
69	1.629	67.1	20
70	1.2522	4.1	18
71	1.7809	31.2	17
72	1.2994	5.8	16
73	1.6566	131.4	11
74	1.6716	40.7	37
75	1.5869	29.3	42
76	1.8854	20.2	20
77	1.6309	57.7	24
78	1.5125	32.5	21
79	0.9649	7	18
80	1.6222	10.2	21
81	1.8835	71.9	20
82	1.7781	23.4	19
83	2.7906	58.4	25
84	1.8136	23.2	21
85	1.634	33.8	20
86	1.5999	32	17
87	1.714	70.7	15
88	1.9085	43.9	21
89	1.397	7.5	21
90	1.9431	48.2	23
91	3.2122	3.7	24
92	1.5103	24.9	20
93	1.7571	23.1	20
94	1.5327	25.5	13
95	1.5505	5.4	22
96	1.1419	53	21
97	1.6985	20.2	34
98	2.0352	5.6	20
99	1.6579	8.2	26
100	1.935	19.1	19
101	1.3844	5.4	18
102	1.4837	27.1	27
103	1.1452	16.3	16
104	1.8664	10.5	17
105	0.5029	7.5	24
106	1.3979	13.2	13
107	1.5889	77.7	16
108	1.8552	38.1	19
109	1.5142	24.9	23
110	1.4718	22.7	18
111	0.9287	24.1	11
112	2.3112	4.7	22
113	2.2234	18.8	23
114	1.2974	114.3	20
115	1.5227	27	27
116	3.6862	35.1	23
117	1.3423	18.6	20
118	1.7868	2	16
119	2.8648	186	39
120	1.5083	20.2	50
121	1.4224	31.4	17
122	2.0582	54.5	17
123	2.8258	52.2	27
124	1.3335	42	21
125	1.3907	23	24
126	1.839	62.7	20
127	1.3619	NA	18
128	1.6317	48.9	16
129	1.2785	115.8	45
130	1.2443	36.6	52
131	1.2342	NA	48
132	1.5137	NA	35
133	1.8936	34.9	36

## Sheet: Fig.4
	RVFS (%)	RVDd mm
Sham	31.5535	1.12508
	30.1568	1.27909
	51.1751	1.18476
	30.79	1.3111
Placebo	19.2871	2.22656
	21.1422	1.8109
	19.2183	2.11382
	17.5253	2.15276
SB290157	33.2391	1.60628
	26.3871	1.80269
	29.655	1.54496
	43.7621	1.76185
	29.2318	1.56731
												pERK						Erk
Fibrotic area	RV	LV
Placebo	1.25945	1.11505
	1.14053	0.85957
	0.600015	1.02538
SB290157	0.221186	0.762464
	0.154267	1.06817
	0.149011	0.980753
VT Beats	Sham	WTPAC	C3KOPAC	WTPAC+SB290157
	0	23	0	7
	0	18	0	7
	0	3	0	0								pP38						P38
	0	6	0	0
	0	17	0
		14	0
			0
			0
			0
Time to Peak (RV)	WT sham	WT PAC	C3KO Sham	C3KO PAC		Time to Peak (LV)	WT sham	WT PAC	C3KO Sham	C3KO PAC
	61.9667	79.5667	71.8685	96.4333			60.8667	89.4667	87.2667	58.6667
	66.3667	92.7667	79.75	70.5833			75.1667	85.0667	52.6167	66
	68.5667	86.7167	50.05	67.2833			56.8333	73.3333	64.9	78.8333
	52.6167	100.65	69.1167	52.6167			56.1	75.35	34.8333	91.6667
	80.6667	85.0667	60.5	71.5			48.7667	71.8667	39.9667	64.1667		pJNK						JNK
	71.8667	101.933	79.75	91.85			67.8333	78.8333	56.8333	104.5
	64.1667	114.033	76.0833	132.733			62.3333	57.75	60.1333	64.9
	82.5	100.833	85.4333	37.0333			45.8333	100.833	55	78.8315
	93.1333	150.7	85.8	71.3167			105.05	88.55	53.7167	68.75
	79.9333	66.3667	76.0833	91.6667			49.1333	61.2333	74.6167	67.4667
	56.4667	106.517	52.6167	110			53.9	152.333	80.6667	72.4167
	66.9167	128.517	79.5667	65.0833			70.0333	77.1833	45.2833	83.4167
	53.1667	90.9333	67.65	99			52.9833	66	60.94	82.5
	65.45	79.9333	64.7167	94.6667			63.25	77.1833	65.725	68.0167
	66.1833	108.167	69.025	83.4167			66.1833	77	55.1833	64.163
		152.333		80.85				55.7333	57.2	72.7833
		97.7167						68.5667
		123.383						72.4167
		107.617										pErk						Erk
		146.667										siRNA
		114.583
Ca waves (RV)	WT sham	WT PAC	C3KO Sham	C3KO PAC		Ca waves (LV)	WT sham	WT PAC	C3KO Sham	C3KO PAC
	0	0	0	0			0	0	0.5	1
	0	0	0	1.75			1.2	2	1	1.25
	1.33	0	1.5	1			0	0.5	0.25	1
	0.5	0	0	0			0	0	0	0.5
	0.7	0	0	1.25			0	0.45	0.1	0.75
	0	0	0.5	0.33			0.5	0	1.25	0.33
	0	3.25	0.8	0.66			0	2.8	0	0
	0	0.85	0.75	0			1	0	0	1.25
	0	2.8	0.5	0			0.66	0	0	0.75
	1.2	1.5	1	0			0	0	0	1.25
	0	0.5	0	0			0	0	0	0
	0	0.75	0	0			0	0	0	0
	0	1.75	1.2	0			0.5	0.33	0	0
	0.75	0	0	0			0	0	0	0
	1	0	0	0			0	2.5	0.2	0
	0	0		0.33			0	0.25		0.33
		0		0.33				0.25
		1		0.25				0
		0.66		1				1.5
		0		0				0
		0						0.5
		1.33						0.75
		3.33
		1
		2.25
		1.2

## Sheet: Sup.fig.1
	Myh6			Myh7			Nppb			GATA6			Hand2			Sema3c
LV	1		LV	1.96515		LV	0.781612		LV	1		LV	1		LV	1
LV	0.773383		LV	2.78379		LV	0.589142		LV	1.266		LV	1.241		LV	0.861
LV	0.837402		LV	2.6702		LV	0.430917		LV	0.879		LV	0.825		LV	0.642
LV	0.712408		LV	2.18774		LV	0.608881		LV	1.043		LV	1.053		LV	0.956
LV	0.831893		LV	2.14152		LV	0.519628		LV	1.08		LV	0.997		LV	0.922
Septum	1.28325		Septum	4.04745		Septum	0.553333		Septum	1.212		Septum	1.267		Septum	0.872
Septum	1.00446		Septum	4.57536		Septum	0.485693		Septum	1.245		Septum	1.204		Septum	0.922
Septum	0.87529		Septum	6.16845		Septum	0.404301		Septum	1.123		Septum	1.04		Septum	0.8
Septum	1.04825		Septum	5.04511		Septum	0.426265		Septum	1.283		Septum	1.321		Septum	0.637
Septum	1.1991		Septum	3.54251		Septum	0.377017		Septum	1.351		Septum	1.092		Septum	0.961
RV	1.28472		RV	1.05404		RV	0.0425786		RV	2.396		RV	1.907		RV	2.043
RV	1.40149		RV	0.775117		RV	0.0572482		RV	2.676		RV	1.723		RV	1.685
RV	0.980747		RV	1.01007		RV	0.117724		RV	2.223		RV	1.795		RV	1.859
RV	1.37882		RV	0.786299		RV	0.090964		RV	1.895		RV	1.687		RV	1.691
RV	1.30967		RV	0.843516		RV	0.0568327		RV	1.974		RV	2.235		RV	1.692
	Nppb			Myh7			Col3a1			Ccn2
sham LV	0.718161		sham LV	0.052529		sham LV	0.104089		sham LV	1.03061
sham LV	0.589142		sham LV	0.0639439		sham LV	0.10977		sham LV	0.71373
sham LV	0.430917		sham LV	0.116403		sham LV	0.160313		sham LV	0.896996
sham LV	0.608881		sham LV	0.0743548		sham LV	0.104003		sham LV	0.82283
sham LV	0.519628		sham LV	0.0799062		sham LV	0.134629
sham septum	0.865333		sham septum	0.106128		sham septum	0.0622541		sham septum	1.04441
sham septum	0.485693		sham septum	0.16488		sham septum	0.0760907		sham septum	0.82412
sham septum	0.526265		sham septum	0.253977		sham septum	0.128266		sham septum	0.70796
sham septum	0.270173		sham septum	0.224485		sham septum	0.104853		sham septum	0.89383
			sham septum	0.125287		sham septum	0.079044
sham RV	0.0425786		sham RV	0.0232326		sham RV	0.121757		sham RV	1.22154
sham RV	0.0572482		sham RV	0.0355483		sham RV	0.245328		sham RV	1.15454
sham RV	0.117724		sham RV	0.0492872		sham RV	0.127901		sham RV	1.15726
sham RV	0.090964		sham RV	0.0378044		sham RV	0.154583		sham RV	0.910647
sham RV	0.0568327		sham RV	0.0272723		sham RV	0.13279
PAC LV	0.940222		PAC LV	0.0967444		PAC LV	0.167582		PAC LV	0.945938
PAC LV	0.86789		PAC LV	0.111556		PAC LV	0.189116		PAC LV	0.981614
PAC LV	0.731703		PAC LV	0.122576		PAC LV	0.205477		PAC LV	1.26761
PAC LV	0.611358		PAC LV	0.188611		PAC LV	0.271581
PAC LV	0.512267		PAC LV	0.223498		PAC LV	0.313118
PAC Septum	1.12282		PAC Septum	0.172385		PAC Septum	0.232704		PAC Septum	0.759508
PAC Septum	0.897162		PAC Septum	0.221212		PAC Septum	0.159949		PAC Septum	1.29078
PAC Septum	0.547552		PAC Septum	0.153444		PAC Septum	0.177058		PAC Septum	0.947283
PAC Septum	0.699158		PAC Septum	0.202248		PAC Septum	0.303565
			PAC Septum	0.184536		PAC Septum	0.200277
PAC RV	1.10229		PAC RV	0.330104		PAC RV	0.585328		PAC RV	1.90488
PAC RV	0.588411		PAC RV	0.299626		PAC RV	0.486482		PAC RV	1.66764
PAC RV	0.621979		PAC RV	0.314812		PAC RV	0.768825		PAC RV	1.88879
PAC RV	0.983444		PAC RV	0.314959		PAC RV	0.701302
PAC RV	0.544382		PAC RV	0.565061		PAC RV	1.03749
	PG	LVFS (%)	LVDd mm
Sham	1.29465	43.6364	3.82
	1.29465	29.7619	3.74306
	1.25184	41.5584	3.4
	1.27456	42.1965	3.85
C3KOSham	1.42116	38.8889	3.6
	1.82643	47.4026	3.49352
	1.50085	33.7079	3.77685
WTPAC	12.1811	29.6089	4.475
	10.0723	37.1429	3.5
	13.133	31.5436	3.725
	10.2821	30.8642	4.05
	18.5922	32.7869	4.15139
C3KOPAC	12.989	35.5263	3.44815
	13.5157	40.6667	3.40278
	9.98426	41.6244	3.87917
	14.9666	38.4615	3.9
	20.6851	35.6322	3.42
LVEDP(mmHg)	WT Sham	WT PAC	C3KO Sham	C3KO PAC
	7.0225	8.455	6.6125	6.4425
	7.0275	7.4	6.34	4.8375
	6.3075	7.3575	6.7825	7.265
Fibrotic Area
RV	WTPAC	C3KOPAC
	1.32963	0.0433369
	0.775867	0.0537649
	0.894502	0.0517335
LV	WTPAC	C3KOPAC
	0.89468	0.717356
	1.15583	1.28802
	0.94949	0.599678

## Sheet: Sup fig.2
	LVFS (%)	LVDd mm
Sham	43.6364	3.82
	29.7619	3.74306
	41.5584	3.4
	42.1965	3.85
C3KO Sham	38.8889	3.6
	47.4026	3.49352
	33.7079	3.77685
WT TAC	19.8925	4.21944
	19.2308	4.1287
	15.6171	4.50301
	25.5682	4.35
	18.9655	4.275
	21.4634	4.7
	15.2047	4.65046
	24.7573	4.67315
C3KO TAC	23.9782	4.16273
	16.9355	4.65
	19.1667	4.5
	10.5882	4.25
	24.7312	4.21944
	20.695	4.19861
Fibrotic area	RV	LV
WTTAC	1.06802	0.661221
	1.27444	1.28588
	0.716715	1.13173
	0.940827	0.921172
C3KOTAC	0.656851	0.789706
	0.676483	1.06716
	0.525093	0.769869
	0.504493	1.01543
	Nppb	Col3a1	Ccn2
Sham LV	0.493427	0.914908	0.70966
Sham LV	0.668274	0.623318	0.625225
Sham LV	0.525584	0.56342	0.587641
Sham Septum	0.574781	0.75641	0.866788
Sham Septum	0.506306	0.762802	0.558128
Sham Septum	0.346091	0.510497	0.665327
Sham RV	0.120304	0.58098	0.543164
Sham RV	0.159472	0.505953	0.420658
Sham RV	0.126398	0.444902	0.552089
WTTAC LV	1.23402	3.04968	2.8387
WTTAC LV	1.48673	3.83226	3.88708
WTTAC LV	1.10666	3.60184	3.72734
WTTAC Septum	1.25368	2.55511	3.54873
WTTAC Septum	1.60417	4.7272	4.52176
WTTAC Septum	1.25425	2.81968	3.06354
WTTAC RV	0.660796	3.83771	2.42275
WTTAC RV	0.705783	2.22307	2.52299
WTTAC RV	0.468821	3.24295	1.72957
C3KOTAC LV	0.866925	2.98265	1.40528
C3KOTAC LV	0.710626	2.31641	1.60259
C3KOTAC LV	0.769352	1.84941	1.5602
C3KOTAC Septum	0.997259	3.32687	2.79369
C3KOTAC Septum	1.16185	2.68471	2.74115
C3KOTAC Septum	0.799569	3.63335	2.50366
C3KOTAC RV	0.401172	1.28591	0.632249
C3KOTAC RV	0.37466	1.61207	0.667853
C3KOTAC RV	0.26456	1.77558	0.411681

## Sheet: Sup fig.3
PAC PG	αMHC-Cre PAC	Alb-Cre PAC	C3fl/fl αMHC-Cre	C3fl/fl Alb-Cre PAC
	11.2106	14.1817	10.2541	9.26534
	25.3377	11.9809	11.9034	16.5333
	16.9531	10.8959	14.4558	14.9471
LV FS(%)	αMHC-Cre PAC	Alb-Cre PAC	C3fl/fl αMHC-Cre PAC	C3fl/fl Alb-Cre PAC
	32.6984	26.0891	39.2638	33.0827
	30	35.5932	39.4737	35.849
	29.4444	30.1344	35.2714	35.0993
LVDd (mm)	αMHC-Cre PAC	Alb-Cre PAC	C3fl/fl αMHC-Cre	C3fl/fl Alb-Cre PAC
	3.27546	2.96954	3.69768	3.01713
	3.85648	3.17685	3.44815	3.60694
	3.83333	3.39398	3.29467	3.42546

## Sheet: Sup.fig.4
	PG	LVFS (%)	LVDd mm
Sham	1.29465	43.6364	3.82
	1.29465	29.7619	3.74306
	1.25184	41.5584	3.4
	1.27456	42.1965	3.85
WT_PAC	12.1811	29.6089	4.475
	10.0723	37.1429	3.5
	13.133	31.5436	3.725
	10.2821	30.8642	4.05
	18.5922	32.7869	4.15139
CfdKO_PAC	20.5759	39.823	3.5037
	22.1625	48.7013	3.49352
	17.9615	38.23	3.82162
	Col3a1	Ccn2
Control LV	0.325166	1.03061
Control LV	0.472464	0.61373
Control LV	0.303255	0.696996
Control LV	0.406261	0.62283
Control Septum	0.349719	1.04441
ControlSeptum	0.49948	0.62412
Control Septum	0.345257	0.60796
Control Septum	0.620078	0.89383
Control RV	0.371255	1.22154
Control RV	0.517652	0.709103
Control RV	0.577937	0.756214
Control RV	0.552937	0.910647
WTPAC LV	0.387694	0.945938
WTPAC LV	0.248218	0.981614
WTPAC LV	0.398242	1.26761
WTPAC Septum	0.58892	0.759508
WTPAC Septum	0.336233	1.29078
WTPAC Septum	0.342294	0.947283
WTPAC RV	1.37382	1.90488
WTPAC RV	1.13667	2.96764
WTPAC RV	1.56583	1.88879
CfdKOPAC LV	0.44543	1.44406
CfdKOPAC LV	0.537255	1.33234
CfdKOPAC LV	0.718308	1.33981
CfdKOPAC LV	0.412296	1.24727
CfdKOPAC Septum	0.400462	0.909147
CfdKOPAC Septum	0.381703	0.942739
CfdKOPAC Septum	0.334893	0.906217
CfdKOPAC Septum	0.67524	1.32506
CfdKOPAC RV	0.586978	1.68277
CfdKOPAC RV	0.835399	1.37105
CfdKOPAC RV	0.732153	1.45094
CfdKOPAC RV	0.319723	1.67162
Patient ID	C3	BNP	meanPAP
1	0.886	138.9	26
2	0.75	NA	13
3	0.725	7.9	17
4	0.76	75.4	20
5	0.579	7.2	22
6	0.585	14.7	39
7	0.498	154	14
8	0.319	3.1	35
9	0.827	137.1	55
10	0.648	38.5	18
11	0.955	15.5	21
12	0.147	13.9	21
13	0.579	8.9	25
14	0.572	42	27
15	0.318	154.9	30
16	0.476	17.2	24
17	0.638	144.6	21
18	0.747	79.7	16
19	0.84	62.8	18
20	0.228	25.3	26
21	0.481	23.3	22
22	0.313	19.9	21
23	0.748	83.3	14
24	0.588	18.7	17
25	0.88	55.7	19
26	0.762	8.4	17
27	0.857	67.8	20
28	0.519	31.9	16
29	0.801	13.6	23
30	0.87	8.7	20
31	0.901	293.1	29
32	0.837	58.6	18
33	0.663	25.7	33
34	0.804	24.8	19
35	0.518	96.5	13
36	0.749	79.7	12
37	0.599	139.2	19
38	0.624	72.6	24
39	0.153	108.1	35
40	0.764	11.2	35
41	0.648	30.8	34
42	0.629	3.7	18
43	0.816	175.4	24
44	0.679	28.9	19
45	0.846	34.8	16
46	0.783	37	20
47	0.732	85.1	16
48	0.643	4.3	22
49	0.836	36.4	23
50	0.83	16.3	20
51	0.764	253.5	17
52	0.801	19.9	16
53	0.928	2.3	18
54	0.822	39.9	17
55	0.664	28.4	21
56	0.766	54.5	23
57	0.741	18.2	17
58	0.874	13.7	16
59	0.78	21.3	24
60	0.94	113.6	21
61	0.872	127.2	20
62	0.849	39.2	14
63	0.892	102.8	13
64	0.53	27.9	22
65	0.887	9.3	22
66	0.868	3.3	22
67	0.839	9.9	24
68	0.898	24	22
69	0.958	67.1	20
70	0.8	4.1	18
71	0.739	31.2	17
72	0.874	5.8	16
73	0.77	131.4	11
74	0.796	40.7	37
75	0.545	29.3	42
76	0.85	20.2	20
77	0.793	57.7	24
78	0.906	32.5	21
79	0.865	7	18
80	0.84	10.2	21
81	0.27	71.9	20
82	0.814	23.4	19
83	0.911	58.4	25
84	0.62	23.2	21
85	0.788	33.8	20
86	0.782	32	17
87	0.372	70.7	15
88	0.53	43.9	21
89	0.533	7.5	21
90	0.131	48.2	23
91	0.16	3.7	24
92	0.439	24.9	20
93	0.49	23.1	20
94	0.14	25.5	13
95	0.79	5.4	22
96	0.35	53	21
97	0.131	20.2	34
98	0.031	5.6	20
99	0.512	8.2	26
100	NA	19.1	19
101	0.338	5.4	18
102	0.131	27.1	27
103	0.187	16.3	16
104	0.609	10.5	17
105	0.574	7.5	24
106	0.463	13.2	13
107	0.77	77.7	16
108	0.474	38.1	19
109	0.422	24.9	23
110	0.327	22.7	18
111	0.145	24.1	11
112	0.298	4.7	22
113	NA	18.8	23
114	NA	114.3	20
115	NA	27	27
116	NA	35.1	23
117	NA	18.6	20
118	NA	2	16
119	NA	186	39
120	NA	20.2	50
121	NA	31.4	17
122	NA	54.5	17
123	NA	52.2	27
124	NA	42	21
125	0.305	23	24
126	0.71	62.7	20
127	NA	NA	18
128	0.047	48.9	16
129	0.577	115.8	45
130	0.938	36.6	52
131	0.765	NA	48
132	0.619	NA	35
133	0.707	34.9	36

## Sheet: Sup.Fig.5
	Cebpa	Ccl5
sham LV	0.600657	1.01398
sham LV	0.675542	0.735875
sham LV	1.8251	1.10047
sham LV	0.74483	0.723062
sham LV	1.05076	1.07421
sham septum	0.695309	0.787166
sham septum	0.902826	0.729909
sham septum	0.839753	0.739158
sham septum	0.811344	0.820848
sham septum	1.17789	1.07902
sham RV	1.93368	1
sham RV	1	1.10322
sham RV	1.52133	1.7453
sham RV	1.47702	1.47804
sham RV	1.49832	1.43372
PAC LV	0.795612	30.2187
PAC LV	1.36435	18.6088
PAC LV	1.54031	25.2189
PAC LV		18.3015
PAC Septum	1.00736	48.4952
PAC Septum	1.79681	35.3332
PAC Septum	1.51321	53.6174
PAC Septum		22.7366
PAC RV	2.23036	90.2277
PAC RV	2.62474	52.6691
PAC RV	1.98874	46.8159
PAC RV		54.322
C3KOPAC LV	0.813448	8.68434
C3KOPAC LV	1.16311	1.30532
C3KOPAC LV	1.164	6.07924
C3KOPAC Septum	0.753302	1.4287
C3KOPAC Septum	0.913198	1.03663
C3KOPAC Septum	0.848051	0.845543
C3KOPAC RV	1.21321	6.96481
C3KOPAC RV	1.35041	2.87646
C3KOPAC RV	1.63915	8.57266
C3KOPAC RV	1.46317

## Sheet: Sup. Fig.6
	PG	LVFS (%)	LVDd mm			Liver/BW	Lungs/BW	Heart/BW
Sham	1.29465	43.6364	3.82		Sham	0.0372605	0.00728151	0.00763445
	1.29465	29.7619	3.74306			0.0518797	0.0065188	0.00637594
	1.25184	41.5584	3.4			0.0549427	0.00667374	0.00694951
	1.27456	42.1965	3.85			0.0522388	0.00699254	0.00609328
PAC_Placebo	9.50798	39.2523	3.33472		PAC_Placebo	0.0594957	0.00944828	0.0095319
	10.0152	45.2055	3.675			0.0569917	0.0084169	0.0103553
	19.1997	36.9047	3.9			0.0527226	0.00775914	0.0104817
	15.1421	41.1043	3.81111
PAC_SB290157	11.1814	26.5823	3.62963		PAC_SB290157	0.0378887	0.00808829	0.00667946
	17.8677	35.5556	3.94722			0.0472408	0.00664355	0.00621965
	10.0861	43.6709	3.95			0.0477851	0.00716571	0.00932617
	11.3354	46.3856	3.58426			0.0504372	0.00747773	0.00853036
	12.1612	40.6452	3.875			0.0529452	0.00717025	0.00809002
						0.0512623	0.00687333	0.0103394
	Nppb	Nppa	Ccn2	Myh7	Col3a1
Control LV	39.7714	12.6956	1.03061	1.34607	0.115111
Control LV	43.6203	12.3627	0.61373	1.93192	0.131618
Control LV	48.5541	9.66003	0.696996	2.7218	0.153015
Control LV	21.8461	16.1316	0.62283	1.54812	0.128788
Control Septum	43.6752	19.0292	1.04441	3.60204	0.132229
ControlSeptum	34.5847	14.4881	0.62412	2.61895	0.135734
Control Septum	40.8997	14.2593	0.60796	2.52759	0.175518
Control Septum	26.7673	12.6738	0.89383	3.72504	0.158663
Control RV	12.8156	14.481	1.22154	0.749232	0.162156
Control RV	10.8512	23.7725	0.709103	1.18108	0.139447
Control RV	16.5165	25.9688	0.756214	1.21672	0.198636
Control RV	11.6467	19.8668	0.910647	0.844159	0.209163
Placebo LV	24.9003	12.111	0.945938	2.79991	0.807768
Placebo LV	24.9162	18.9663	0.981614	3.65894	0.439735
Placebo LV	22.1199	16.0642	1.26761	3.48956	0.542193
Placebo Septum	25.0701	28.3724	0.849508	6.53615	0.320261
Placebo Septum	30.1729	23.187	1.20078	8.97596	0.282635
Placebo Septum	37.2303	35.0434	0.947283	9.09789	0.556215
Placebo RV	40.3405	33.8591	2.96764	7.84838	1
Placebo RV	34.3967	45.4244	1.90488	7.43094	1.12364
Placebo RV	47.2779	31.193	1.88879	12.2793	2.17331
SB290157 LV	23.5179	15.6964	1.14727	2.29078	0.522353
SB290157 LV	19.8733	13.4004	0.739664	1.56875	0.23478
SB290157 LV	29.7433	14.3854	1.44406	3.91519	0.430683
SB290157 LV	34.2176	20.9414	1.33234	3.55589	0.576112
SB290157 LV	42.1827	13.8857	1.23981	3.45173	0.330416
SB290157 Septum	21.2224	13.8136	0.909147	3.84912	0.381737
SB290157 Septum	24.0484	12.4808	1.04274	4.99925	0.281973
SB290157 Septum	28.7565	16.2294	1.00622	3.47165	0.244768
SB290157 Septum	30.8189	9.96533	1.42506	6.8813	0.360369
SB290157 Septum	43.5962	11.717	1.73375	7.8891	0.245818
SB290157 RV	7.56022	23.2454	1.68277	1.27591	0.61159
SB290157 RV	5.19542	11.637	1.37105	1.14755	0.394918
SB290157 RV	8.72591	17.6458	1.14757	1.86592	0.33545
SB290157 RV	7.00241	19.6305	1.45094	1.79211	0.431494
SB290157 RV	11.0796	25.3451	1.67162	1.55197	0.316589
Fmax/F0 (RV)	WT sham	WT PAC	C3KO Sham	C3KO PAC		Fmax/F0 (LV)	WT sham	WT PAC	C3KO Sham	C3KO PAC
	2.25488	2.28628	2.69549	2.22181			2.13716	1.752	4.33665	3.48736
	2.02334	3.06603	2.956	1.73329			2.67339	2.67304	2.53377	3.85471
	2.70573	2.19827	3.04333	1.63535			2.2735	2.98264	2.19461	1.38425
	2.25	1.80084	2.33333	1.64476			2.06244	1.88828	2.43413	1.83614
	1.83333	1.94482	2.99827	1.6256			2.0491	2.56248	2.95672	1.72618
	2.36601	3.52638	2.15824	1.59099			2.81947	2.95431	1.99102	1.91949
	1.75	2.28727	2.0226	2.1485			2.80772	1.7543	2.38293	2.66667
	2.12924	1.985	1.93333	1.8134			2.16248	2.27585	1.68841	2.84333
	2.08806	2.46787	1.53333	2.57044			2.78283	1.24194	1.96488	1.71136
	2.15598	1.69844	2.29715	1.50444			3.25038	2.24853	1.75611	2.22876
	2.47618	2.02063	1.75889	2.94108			2.20998	1.21913	2.7987	2.1015
	1.79373	1.40293	1.7655	1.76723			3.52442	1.3822	3.10833	2.43333
	2.36977	2.35333	2.48121	3.12853			3.97066	2.83439	2.78322	1.8565
	1.66664	1.56997	1.90843	2.83044			3.10857	2.854	3.30448	2.4548
	2.055	2.65426	2.10667	1.88101			2.80231	3.025	2.85484	2.49432
	1.75755	2.40749	1.959	2.00333			2.75	3.22743	3.00912	2.5337
	2.0105	1.98329		1.77522			2.951	1.64476		2.9344
		1.8721						3.0852		2.1337
		2.02738
		2.30728
		2.59528
		3.54289
		2.82561
RT50 (RV)	WT sham	WT PAC	C3KO Sham	C3KO PAC		RT50 (LV)	WT sham	WT PAC	C3KO Sham	C3KO PAC
	80.2	192.667	103.333	191.333			202.333	154.667	119.667	316.667
	222.5	134.667	223.333	186.667			113.333	436	96.6667	220
	100	135.333	64.6667	323.25			166.667	185	196.667	242
	170	234.667	193.333	161.667			103.333	135.667	154.333	304
	174	213.333	144.333	240.333			133	203	112.667	211
	148	530.667	116.667	185			106.333	558.667	150	218.333
	131.333	106	213.667	168.667			98.5	144.667	196.667	143
	232.333	375	136.667	192.667			177	321.333	120	310.333
	229	216.667	156.667	296.667			156	266.667	135	245.667
	174.667	306	125.5	288.333			154.667	336.333	106.667	275.667
	213.333	266.667	188.333	193			250	151.667	103.333	165.533
	196	297.333	166.667	253			190.667	121	253.333	298.667
	166.667	168.667	130	157.666			133.333	290.5	178.75	330.2
	159.85	219.333		170			160.75	303.05		267.333
	140.333	245.667		215			133.333	238.5		190.333
	105.5	342.667		225.5				210.25		256.111
	135.667	196		463.667				192.667		280
	110.5	312		205.333						440.667
		121.667		295.5						153.333
		121.333		322.167
		254.667
		380
		175.5
Ca sparks (RV)	WT sham	WT PAC	C3KO Sham	C3KO PAC		Ca Sparks (LV)	WT sham	WT PAC	C3KO Sham	C3KO PAC
	0	0	0	0			0	1.3	0	0
	0	0	0	0			1	0	0	0
	0.5	0	0	0			0	0	0	0
	0	0	0	0			0	0	0	0
	0.75	0	0.5	0			0	0.3	0	0
	0	2.75	0	0			0	0	0.5	0
	0	1.5	0	0			0	0	0	0
	0	0	0	1.5			0.5	0.33	1	0
	0	0.75	0	0			0	1.2	0	0
	1	0	0	0.85			0	0	1	0
	0	0.8	0	0			0	0	0	0
	0	0	0	0.5			0	0	0	0.66
	0	0.75	0	0.75			0	0	0	0.66
	0	0	0	1.33			0	0	0	1
	0	0	0.8	1			0	0.8	0	0
	0	0		0.5			0.1	0		0.33
		0		0.33				0.75
		0		0.5				0
		0		0				0
		0		0				0
		0						0
		2.5						0
		3.5
		0
		3
		0
